# Supplementary material for: Duplex recombinase aided amplification-lateral flow dipstick assay for rapid distinction of Mycobacterium tuberculosis and Mycobacterium avium complex
Source: Front Cell Infect Microbiol. 2024 Oct 10;14:1454096. doi: 10.3389/fcimb.2024.1454096 (PMC11499229; doi:10.3389/fcimb.2024.1454096)
Supplement: Supplementary file 1 [file Table1.xlsx]

## Sheet: Sheet1
Patient ID	age	sex	Specimen type	acid-fast bacilli smear	liquid culture	Xpert/MTB RIF	LAMP	RAA-LFD	diagnosis
1	58	male	Alveolar lavage fluid	-	+	+	-	+	TB
2	57	male	Alveolar lavage fluid	-	+	+	-	+	TB
3	49	male	Alveolar lavage fluid	-	-	-	-	-	TB
4	70	female	Alveolar lavage fluid	+	+	+	+	+	TB
5	27	female	Alveolar lavage fluid	-	-	-	-	-	TB
6	31	female	Alveolar lavage fluid	-	-	-	-	-	TB
7	57	male	Alveolar lavage fluid	+	+	+	+	+	TB
8	56	male	Alveolar lavage fluid	+	+	+	+	+	TB
9	22	female	Alveolar lavage fluid	-	-	-	+	-	TB
10	46	male	Alveolar lavage fluid	-	-	-	-	-	TB
11	58	male	Alveolar lavage fluid	-	+	+	-	+	TB
12	54	male	Alveolar lavage fluid	-	-	-	-	-	TB
13	51	female	Alveolar lavage fluid	+	+	+	-	+	TB
14	44	female	Alveolar lavage fluid	-	+	+	+	+	TB
15	78	male	Alveolar lavage fluid	-	-	+	-	+	TB
16	68	female	Alveolar lavage fluid	-	+	+	-	+	TB
17	73	male	Alveolar lavage fluid	-	-	-	+	+	TB
18	32	male	Alveolar lavage fluid	-	-	-	-	-	TB
19	60	male	Alveolar lavage fluid	+	+	+	+	+	TB
20	27	male	Alveolar lavage fluid	-	+	+	-	-	TB
21	63	male	Alveolar lavage fluid	-	-	+	+	+	TB
22	15	female	Alveolar lavage fluid	-	+	+	+	+	TB
23	22	male	Alveolar lavage fluid	-	+	+	-	+	TB
24	62	male	Alveolar lavage fluid	-	-	-	-	-	TB
25	56	male	Alveolar lavage fluid	-	+	+	-	+	TB
26	57	male	Alveolar lavage fluid	-	-	-	-	-	TB
27	22	female	Alveolar lavage fluid	-	+	+	-	+	TB
28	59	male	Alveolar lavage fluid	-	+	+	-	+	TB
29	64	male	Alveolar lavage fluid	-	-	+	+	+	TB
30	36	female	Alveolar lavage fluid	-	+	+	-	+	TB
31	57	female	Alveolar lavage fluid	-	-	-	-	-	TB
32	72	male	Alveolar lavage fluid	-	-	-	-	-	TB
33	61	female	Alveolar lavage fluid	-	-	+	+	+	TB
34	23	male	sputum	+	+	+	-	+	TB
35	45	male	sputum	+	+	+	+	+	TB
36	52	male	sputum	+	+	+	-	+	TB
37	57	male	sputum	+	+	+	+	+	TB
38	70	female	sputum	+	+	+	+	+	TB
39	38	female	sputum	+	+	+	+	+	TB
40	71	male	sputum	-	-	+	+	-	TB
41	59	male	sputum	-	-	-	-	-	health
42	77	male	Alveolar lavage fluid	-	-	-	-	-	health
43	75	female	Alveolar lavage fluid	-	-	-	-	-	health
44	45	male	Alveolar lavage fluid	-	-	-	-	-	health
45	37	male	Alveolar lavage fluid	-	-	-	-	-	health
46	60	female	Alveolar lavage fluid	-	-	-	-	-	health
47	84	female	sputum	-	-	-	-	-	health
48	49	male	Alveolar lavage fluid	-	-	-	-	-	health
49	48	female	sputum	-	-	-	-	-	health
50	61	male	Alveolar lavage fluid	-	-	-	-	+	health
51	12	male	Alveolar lavage fluid	-	-	-	-	-	health
52	58	female	Alveolar lavage fluid	-	-	-	-	-	health
53	29	male	Alveolar lavage fluid	-	-	-	-	-	health
54	42	female	Alveolar lavage fluid	-	-	-	-	-	health
55	54	female	Alveolar lavage fluid	-	-	-	-	-	health
56	83	male	Alveolar lavage fluid	-	-	-	-	-	health
57	18	male	sputum	-	-	-	-	-	health
58	61	female	Alveolar lavage fluid	-	-	-	-	-	health
59	49	female	Alveolar lavage fluid	-	-	-	-	-	health
60	59	male	Alveolar lavage fluid	-	-	-	-	-	health
+:Positive; -:negative
